# Supplementary material for: Modeling the Effect of Environmentally Sustainable Food Swaps on Nutrient Intake in Pregnant Women
Source: Nutrients. 2021 Sep 24;13(10):3355. doi: 10.3390/nu13103355 (PMC8537316; doi:10.3390/nu13103355)
Supplement: Supplementary file 1 [file nutrients-13-03355-s001.zip]

Archive with 1 entries (1 files):
- nutrients-1317909-supplementary.xlsx
