# Supplementary material for: Modeling the Effect of Environmentally Sustainable Food Swaps on Nutrient Intake in Pregnant Women
Source: Nutrients. 2021 Sep 24;13(10):3355. doi: 10.3390/nu13103355 (PMC8537316; doi:10.3390/nu13103355)
Supplement: Supplementary file 1 [file nutrients-13-03355-s001.zip › nutrients-1317909-supplementary.xlsx]

## Sheet: Table S1. Newborn Body Fatness
Table S1. Dietary intake analysis of pregnant women of the Newborn Body Fatness study
Grouping	Foods	Median intake, g/day	Energy of median intake, kJ/day	Protein of median intake, g/day
Bovine Meat (beef herd)	Beef, diced, untrimmed, raw	23.2	142.448	6.4032
	Veal	0	0	0
Pig Meat	Pork, loin chop, untrimmed, raw	4.1	28.905	0.8815
Lamb & Mutton	Lamb, diced, untrimmed, raw	8.9	52.332	1.8779
Poultry Meat	Chicken, whole, flesh, skin & fat, raw	25.6	199.168	4.5568
Eggs, chicken, whole, raw	Eggs	12.9	68.757	1.6254
Fish	Fish, white flesh, raw	14.1	56.541	2.82
	Fried fish	1.9	20.881	0.2318
	Tinned fish	5.4	28.566	1.377
Processed meat	Bacon	2.5	10.075	0.365
	Ham	0.7	4.186	0.1253
	Salami	0	0	0
	Sausages, beef, raw	2	20.68	0.25
Peas and beans	Peas	4.5	16.38	0.297
	Green beans	4.1	4.592	0.0902
	Bean sprouts	0	0	0
	Baked beans	0	0	0
	Other beans	3.9	7.956	0.156
Other legumes	Tofu	0.7	3.514	0.084
Nuts	Nuts	5	134.95	0.9
	Peanut butter	0.6	15.09	0.1344
Milk	Full cream milk	100	280.44	3.39323
	Reduced fat milk	0	0	0
	Skim milk	0	0	0
	Flavoured Milk Drink	0.2	0.0013493	1.43713e-05
Soymilk	Soya milk	0	0	0
Yoghurt (natural, regular fat)	Yoghurt	72.9	236.196	3.8637
Cheese	Hard cheese	0	0.0013493	1.43713e-05
	Firm cheese	4.8	73.584	1.0992
	Soft cheese	0	0	0
	Ricotta or cottage cheese	0	0	0
	Cream cheese	0	0	0
	Low fat cheese	0	0	0
Wheat & Rye products	High fibre white bread	0	0	0
	White bread	0	0	0
	Wholemeal bread	0	0	0
	Rye bread	0	0	0
	Multi-grain bread	0	0	0
	Pasta, dry, white wheat flour, plain	35.5	517.59	4.5085
Cereal	All Bran	0	41.6147	0.315427
	Branflakes	0	0	0
	Weet Bix	0	0	0
	Cornflakes	0	0	0
	Porridge, rolled oats, prepared with water	11.2	32.144	0.2688
	Muesli	4.1	67.486	0.4428
Rice, white, uncooked	Rice	36.3	539.418	2.2869
Fruit juice	Fruit juice	23.7	29.388	0.0711
Citrus fruit	Oranges	32	56.96	0.32
Pome fruit	Apples	37.4	88.638	0.1122
	Pears	13.5	33.48	0.0405
Tropical fruits	Bananas	37.2	143.22	0.5208
	Mango	4.4	10.956	0.044
	Pineapple	2.3	4.094	0.0138
Berry fruit	Strawberries	9.9	10.692	0.0693
Stone fruit	Apricots	1.3	2.223	0.0104
	Peaches	4.7	7.755	0.0423
Other fruit	Melon	12.7	12.7	0.0508
	Avocado	9.4	81.498	0.1692
	Tinned fruit	1	3.72	0.008
Root vegetables	Carrots	8.3	11.039	0.0664
	Beetroot	0.9	1.809	0.0171
	Potatoes	7	19.74	0.161
Tomato and tomato products	Tomato sauce	0.9	3.915	0.0108
	Tomatoes	8.7	6.351	0.0783
Peppers	Capsicum	1.6	1.344	0.024
Brassicas	Cabbage	2.5	2.275	0.0325
	Cauliflower	2.8	2.884	0.0616
	Broccoli	7.2	9.432	0.3384
Leaf and stalk vegetables	Spinach	4.8	4.56	0.1152
	Celery	1.2	0.744	0.0072
	Lettuce	7.1	4.402	0.0852
Other vegetables	Pumpkin	4.1	4.961	0.0369
	Onion	4.6	5.888	0.0782
	Garlic	0.8	4.176	0.0488
	Mushrooms	3.4	2.924	0.0782
	Cucumber	4.6	2.3	0.0368
	Zucchini	4.5	2.925	0.0405
Mixed dishes including cereal	Pizza	14.6	155.928	2.263
	Hamburger	3.8	33.174	0.5244
Margarine	Margarine	0	0	0
	Polyunsaturated margarine	0	0	0
	Monounsaturated margarine	0	0	0
Butter	Butter and margarine blends	0	0	0
	Butter	0	0	0
Spread	Jam	1.6	17.6	0.0048
	Vegemite	0.4	2.716	0.0964
Cane sugar	Sugar	0	0	0
Potato snacks	Crisps (packet)	2.1	45.36	0.126
	Chips	8.7	82.476	0.3306
Savoury biscuits	Crackers	5.1	83.691	0.4896
Sweet Biscuits	Sweet Biscuits	5.2	94.536	0.3224
Cakes	Cakes	11.6	147.552	0.87
Pastries	Meat pies	11.9	112.217	1.0591
Frozen-milk products	Ice-cream	6.2	48.856	0.2294
Chocolate	Chocolate	12.3	271.338	0.9348

## Sheet: Table S2. Beef-Energy
Table S2. Food swaps - beef. Difference in nutrient analysis and environmentally sustainable measures of beef and more environmentally sustainable isoenergetic options#
Foods	Serve size-cooked weight, g	Equivalent raw weight/ Household measure	Protein, g	SFA, g	Dietary fibre, g	Fe, mg	Estimated Fe absorption, mg	Zn, mg	Ca, mg	Iodine, µg	Dietary Folate equivalents, µg	GHG emissions, kg CO2 eq	Land Use, m2	Acidifying emissions, g SO2eq	Eutrophing emissions, g PO43-eq	Stress-Weighted Water Use, L	Environmentally sustainable measures of consuming food items per serve per week for duration of pregnancy
																	kg CO2 eq	Equiv km^	Land Use, m2	Acidifying emissions, g SO2eq	Eutrophing emissions, g PO43-eq	Stress-Weighted Water Use, L
BEEF	65	100g	20.22	1.183	0	1.651	0.333502	5.07	5.2	1.105	0	9.95	32.62	31.88	30.14	3473.25	383.786	1544.74	1258.2	1229.66	1162.54	133968
Pork	83.1449	115g	3.47629	-0.551099	0	-0.83618	-0.168908	-3.07452	-1.8742	-0.439841	36.5837	-8.52961	-30.6107	-15.4011	-21.3174	4248.53	-328.999	-1324.22	-1180.7	-594.044	-822.243	163872
Lamb	49.48	69g	-6.06872	1.27616	0	-0.557492	-0.112613	-2.9671	-0.7468	-0.8576	7.9168	-7.22173	-7.20652	-22.3276	-23.4671	6280.15	-278.552	-1121.17	-277.966	-861.208	-905.159	242234
Chicken	73.9	92g	1.211	-0.25925	0	-1.2815	-0.258863	-4.45663	1.451	-0.7355	2.217	-9.03544	-31.493	-22.4203	-25.6411	-2163.5	-348.51	-1402.75	-1214.73	-864.783	-989.014	-83449.1
Egg	80.72	~1.5 eggs	-10.2107	0.883432	0	-0.351408	-0.112571	-4.06907	26.2808	37.0756	66.9976	-9.57062	-32.1115	-27.5453	-28.3803	-2021.69	-369.152	-1485.84	-1238.59	-1062.46	-1094.67	-77979.3
Salmon	39.15	45g	-8.7882	0.37517	0	-1.08333	-0.218832	-4.90557	-1.285	2.7317	0	-9.338	-32.242	-28.9145	-19.5605	-1602.5	-360.18	-1449.72	-1243.62	-1115.27	-754.476	-61810.8
Fish, white flesh	89.13	102g	3.22119	-0.666046	0	-1.1697	-0.236279	-4.49957	33.1259	38.4687	1.7826	-8.55668	-31.7594	-25.1285	-6.05401	785.822	-330.043	-1328.42	-1225.01	-969.244	-233.512	30310.3
Bean, mixed	110.47	~3/4 cup	-13.1499	-1.08358	6.84914	0.5584	0.042096	-4.18624	42.3021	-0.55265	74.0149	-9.75115	-30.8967	-29.4386	-28.251	-990.172	-376.116	-1513.87	-1191.73	-1135.49	-1089.68	-38192.3
Chickpea	100.99	~2/3 cup	-13.8576	-0.970921	4.74653	0.16682	-0.0244726	-4.0601	40.2455	-0.60005	63.6237	-9.76822	-31.0446	-29.6481	-28.4131	-1203.26	-376.774	-1516.52	-1197.43	-1143.57	-1095.93	-46411.4
Lentil	132.94	Almost 1 cup	-11.1801	-1.10324	4.91878	1.0078	0.118494	-3.87354	17.3998	-0.4403	26.588	-9.71071	-30.5461	-28.942	-27.8667	-485.104	-374.556	-1507.59	-1178.21	-1116.34	-1074.86	-18711.2
Baked beans with tomato sauce	132.56	Almost 1 cup	-13.7246	-1.12998	6.89312	-0.312144	-0.105896	-4.39394	46.4984	0.8834	66.28	-9.71139	-30.5521	-28.9504	-27.8732	-493.646	-374.582	-1507.69	-1178.44	-1116.66	-1075.11	-19040.6
Tofu, firm	93.75	94g	-8.97	-0.283	3.28125	1.06775	0.128686	-3.47625	294.8	1.61375	28.125	-9.65	-32.2919	-31.2519	-29.5587	-2993.89	-372.214	-1498.16	-1245.54	-1205.43	-1140.12	-115479
Tofu, silken	210.089	210g	-8.87518	-0.489703	4.83207	2.13062	0.309373	-4.01955	45.2216	1.41608	27.3117	-9.27771	-31.8847	-30.4724	-28.8374	-2399.02	-357.855	-1440.37	-1229.84	-1175.36	-1112.3	-92533.7
Mixed nuts	17.81	18g	-16.284	0.18837	1.13984	-1.1452	-0.247515	-4.40391	11.0071	-1.01595	10.1517	-9.91794	-32.4232	-31.2762	-29.8435	-875.768	-382.549	-1539.76	-1250.61	-1206.37	-1151.11	-33779.6
#Energy content of all sustainable options was matched to one serve of beef (471kJ)
^Greenhouse gas emissions equivalent to the distance driven by an average passenger vehicle with average fuel economy
Ca, calcium; Equiv, equivalent; Fe, iron; GHG, greenhouse gas; SFA, saturated fatty acid; Zn, zinc

## Sheet: Table S3 Chicken-Energy
Table S3. Food swaps - chicken. Difference in nutrient analysis and environmentally sustainable measures of chicken and more environmentally sustainable isoenergetic options#
Foods	Serve size-cooked weight, g	Equivalent raw weight/ Household measure	Protein, g	SFA, g	Dietary fibre, g	Fe, mg	Estimated Fe absorption, mg	Zn, mg	Ca, mg	Iodine, µg	Dietary Folate equivalents, µg	GHG emissions, kg CO2 eq	Land Use, m2	Acidifying emissions, g SO2eq	Eutrophing emissions, g PO43-eq	Stress-Weighted Water Use, L	Environmentally sustainable measures of consuming food items per serve per week for duration of pregnancy
																	kg CO2 eq	Equiv km^	Land Use, m2	Acidifying emissions, g SO2eq	Eutrophing emissions, g PO43-eq	Stress-Weighted Water Use, L
CHICKEN	80	100g	23.2	1	0	0.4	0.0808	0.664	7.2	0.4	2.4	0.99	1.22	10.24	4.87	1417.79	38.1857	153.698	47.0571	394.971	187.843	54686.2
Egg	87.4099	~1.5 eggs	-12.3612	1.2377	0	1.0073	0.158441	0.419883	26.8899	40.9449	70.1503	-0.579173	-0.669317	-5.54609	-2.96446	154.077	-22.3395	-89.9166	-25.8165	-213.92	-114.344	5942.97
Bean, mixed	119.624	~4/5 cup	-15.544	-0.892338	7.41671	1.99249	0.325923	0.292995	44.2385	0.198122	77.7484	-0.774676	0.646141	-7.5963	-2.82442	1271.06	-29.8804	-120.268	24.9226	-293	-108.942	49026.4
Chickpea	109.356	~3/4 cup	-16.3106	-0.770352	5.13974	1.56841	0.25383	0.429562	42.0103	0.146781	66.4944	-0.793159	0.485957	-7.82323	-3.00001	1040.25	-30.5933	-123.138	18.7441	-301.753	-115.715	40124.1
Lentil	143.955	Almost 1 cup	-13.4111	-0.913627	5.32633	2.4791	0.408646	0.631593	17.2723	0.319774	26.391	-0.730881	1.02569	-7.0586	-2.40837	1817.94	-28.1911	-113.469	39.5625	-272.26	-92.8944	70120.5
Baked beans with tomato sauce	143.549	Almost 1 cup	-16.1661	-0.94258	7.46456	1.04985	0.165674	0.0681014	48.7842	1.75324	69.3746	-0.731611	1.01937	-7.06756	-2.41531	1808.82	-28.2193	-113.583	39.3185	-272.606	-93.1618	69769
Tofu, firm	101.514	102g	-11.0183	-0.0254661	3.55299	2.5439	0.419664	1.06174	317.645	2.5439	28.0542	-0.665155	-0.864701	-9.55986	-4.24061	-898.729	-25.656	-103.265	-33.3528	-368.737	-163.567	-34665.3
Tofu, silken	227.5	228g	-10.915	-0.24925	5.2325	3.695	0.61535	0.4735	47.4	2.33	27.175	-0.262	-0.42375	-8.71575	-3.4595	-254.537	-10.1057	-40.6755	-16.3446	-336.179	-133.438	-9817.86
Mixed nuts	19.2811	19g	-18.9389	0.484646	1.23399	0.147584	0.0122892	0.0571139	10.3458	-0.303594	8.59024	-0.955294	-1.00694	-9.58637	-4.54897	1394.25	-36.8471	-148.309	-38.8393	-369.76	-175.46	53778
#Energy content of all sustainable options was matched to one serve of chicken (510kJ)
^Greenhouse gas emissions equivalent to the distance driven by an average passenger vehicle with average fuel economy
Ca, calcium; Equiv, equivalent; Fe, iron; GHG, greenhouse gas; SFA, saturated fatty acid; Zn, zinc

## Sheet: Table S4 White fish-Energy
Table S4. Food swaps - white fish. Difference in nutrient analysis and environmentally sustainable measures of white fish and more environmentally sustainable isoenergetic options#
Foods	Serve size-cooked weight, g	Equivalent raw weight/ Household measure	Protein, g	SFA, g	Dietary fibre, g	Fe, mg	Estimated Fe absorption, mg	Zn, mg	Ca, mg	Iodine, µg	Dietary Folate equivalents, µg	GHG emissions, kg CO2 eq	Land Use, m2	Acidifying emissions, g SO2eq	Eutrophing emissions, g PO43-eq	Stress-Weighted Water Use, L	Environmentally sustainable measures of consuming food items per serve per week for duration of pregnancy
																	kg CO2 eq	Equiv km^	Land Use, m2	Acidifying emissions, g SO2eq	Eutrophing emissions, g PO43-eq	Stress-Weighted Water Use, L
FISH, WHITE	100	115g	26.3	0.58	0	0.54	0.10908	0.64	43	44.4	2	1.564	0.966	7.5785	27.0365	4780.8	60.3257	242.811	37.26	292.314	1042.84	184402
Chicken	82.8885	104g	-7.06986	0.456107	0	-0.125557	-0.0253626	0.0479749	-35.54	-43.9856	0.486656	-0.538254	0.29805	3.03123	-21.9907	-3311.82	-20.7612	-83.564	11.4962	116.919	-848.211	-127742
Egg	90.566	~1.5 eggs	-15.0698	1.73849	0	0.918113	0.138799	0.483019	-7.67925	-1.56226	73.1698	-1.13834	-0.395434	-2.7151	-25.0622	-3152.18	-43.9074	-176.727	-15.2525	-104.725	-966.683	-121584
Salmon	43.9268	50.5g	-13.4734	1.16829	0	0.0969384	0.0195816	-0.455507	-38.6073	-40.0952	-2	-0.877328	-0.541879	-4.25117	-15.1662	-2681.8	-33.8398	-136.205	-20.9011	-163.974	-584.981	-103441
Bean, mixed	123.944	~4/5 cup	-18.3676	-0.468451	7.68451	1.93887	0.312328	0.351549	10.2958	-43.7803	81.0423	-1.3409	0.967521	-4.83935	-24.9171	-1994.87	-51.7205	-208.175	37.3187	-186.66	-961.087	-76945.1
Chickpea	113.305	~3/4 cup	-19.1618	-0.34206	5.32532	1.49948	0.237632	0.493047	7.98712	-43.8335	69.382	-1.36005	0.801554	-5.07447	-25.099	-2234.01	-52.4591	-211.148	30.9171	-195.729	-968.104	-86168.9
Lentil	149.153	Almost 1 cup	-16.1576	-0.490508	5.51864	2.44305	0.398039	0.702373	-17.6441	-43.6542	27.8305	-1.29553	1.36078	-4.28223	-24.486	-1428.24	-49.9703	-201.13	52.4872	-165.172	-944.46	-55089.3
Baked beans with tomato sauce	148.732	Almost 1 cup	-19.0121	-0.520507	7.73408	0.962197	0.146294	0.118535	15.0056	-42.169	72.3662	-1.29628	1.35423	-4.29151	-24.4932	-1437.69	-49.9994	-201.248	52.2344	-165.53	-944.737	-55453.6
Tofu, firm	105.179	105g	-13.6785	0.429721	3.68127	2.5102	0.409454	1.14805	293.574	-41.3498	29.5538	-1.22743	-0.597873	-6.8738	-26.3844	-4243	-47.3436	-190.558	-23.0608	-265.132	-1017.68	-163659
Tofu, silken	235.714	236g	-13.5714	0.197857	5.42143	3.70286	0.612206	0.538571	13.5714	-41.5714	28.6429	-0.809714	-0.141	-5.99921	-25.5751	-3575.55	-31.2318	-125.708	-5.43857	-231.398	-986.467	-137914
Mixed nuts	19.9773	20g	-21.885	0.958252	1.27855	0.0273553	-0.0126296	0.107151	-24.8207	-44.3001	9.38706	-1.52804	-0.745251	-6.90127	-26.7039	-1867.23	-58.9387	-237.228	-28.7454	-266.192	-1030.01	-72021.9
#Energy content of all sustainable options was matched to one serve of white fish (528kJ)
^Greenhouse gas emissions equivalent to the distance driven by an average passenger vehicle with average fuel economy
Ca, calcium; Equiv, equivalent; Fe, iron; GHG, greenhouse gas; SFA, saturated fatty acid; Zn, zinc

## Sheet: Table S5 Milk-Energy
Table S5. Food swaps - milk. Difference in nutrient analysis and environmentally sustainable measures of milk and more environmentally sustainable isoenergetic options#
Foods	Serve size-cooked weight, g	Equivalent raw weight/ Household measure	Protein, g	SFA, g	Dietary fibre, g	Fe, mg	Estimated Fe absorption, mg	Zn, mg	Ca, mg	Iodine, µg	Dietary Folate equivalents, µg	GHG emissions, kg CO2 eq	Land Use, m2	Acidifying emissions, g SO2eq	Eutrophing emissions, g PO43-eq	Stress-Weighted Water Use, L	Environmentally sustainable measures of consuming food items per serve per day for duration of pregnancy
																	kg CO2 eq	Equiv km^	Land Use, m2	Acidifying emissions, g SO2eq	Eutrophing emissions, g PO43-eq	Stress-Weighted Water Use, L
MILK	250	1 cup	8.5	5.475	0	0.075	0.01275	0.85	260	55.75	35	0.8	2.25	5	2.675	4946.5	30.8571	124.2	86.7857	192.857	103.179	190794
Soy beverage	285.569	~1 cup	2.06606	-4.24705	1.71341	1.26717	0.21542	-0.421646	68.4045	-52.0376	4.97967	-0.514431	-2.0501	-4.25752	-2.36087	-4673.5	-138.896	-559.058	-553.527	-1149.53	-637.436	-1.26184e+06
#Energy content of all sustainable options was matched to one serve of milk (702.5kJ)
^Greenhouse gas emissions equivalent to the distance driven by an average passenger vehicle with average fuel economy
Ca, calcium; Equiv, equivalent; Fe, iron; GHG, greenhouse gas; SFA, saturated fatty acid; Zn, zinc

## Sheet: Table S6.Reference food-protein
Table S6. The nutrient analysis and environmentally sustainable measures of the protein-matched reference food and more environmentally sustainable options#
Foods	Serve size-cooked weight, g	Equivalent raw weight/ Household measure	SFA, g	Dietary fibre, g	Fe, mg	Est. Fe absorption, mg	Zn, mg	Ca, mg	Iodine, µg	Dietary Folate equivalent, µg	GHG emission, kg CO2 eq	Land Use, m2	Acidifying emissions, g SO2eq	Eutrophing emissions, g PO43-eq	Stress-Weighted Water Use, L	Environmentally sustainable measures of consuming food items per serve per week for duration of pregnancy
																kg CO2 eq	Equiv km^	Land Use, m2	Acidifying emissions, g SO2eq	Eutrophing emissions, g PO43-eq	Stress-Weighted Water Use, L
Beef	65	100g	1.2	0	1.7	0.33	5.1	5.2	1.1	0	10	32.6	31.9	30.1	3473.3	383.786	1544.74	1257.43	1230.43	1161	133970
Pork	71	99g	0.5	0	0.7	0.14	1.7	2.8	0.6	31.2	1.2	1.7	14.1	7.5	6587	46.7	188	65.5714	543.857	289.286	254070
Lamb	71	98g	3.5	0	1.6	0.32	3	6.4	0.4	11.3	3.9	36.3	13.6	9.5	13932	150.3	605	1400.14	524.571	366.429	537377
Chicken	70	87g	0.9	0	0.3	0.07	0.6	6.3	0.3	2.1	0.9	1.1	8.9	4.2	1235	33.3	134	42.4286	343.286	162	47635.7
Egg	163	80g	4.2	0	2.6	0.45	2	63.6	77.1	135.3	0.8	1	8.8	3.6	2932	29.6	119	38.5714	339.429	138.857	113091
Salmon	69	88g	2.8	0	1	0.2	0.3	6.9	6.8	0	1.1	0.7	5.2	18.7	3308	41.7	168	27	200.571	721.286	127594
Fish, white flesh	77	88g	0.4	0	0.4	0.08	0.5	33.1	34.1	1.5	1.2	0.7	5.8	20.8	3673	46.3	187	27	223.714	802.286	141673
Beans, mixed	316	~2 cups	0.3	19.6	6.3	1.07	2.5	135.8	1.6	211.6	0.6	4.9	7	5.4	7100	21.9	88	189	270	208.286	273857
Chickpeas	321	~2 cups	0.7	15.1	5.8	0.98	3.2	144.4	1.6	202.1	0.6	5	7.1	5.5	7212	22.3	90	192.857	273.857	212.143	278177
Lentils	297	~2 cups	0.2	11	5.9	1.01	2.7	50.5	1.5	59.5	0.5	4.6	6.6	5.1	6682	20.6	83	177.429	254.571	196.714	257734
Baked beans with tomato sauce	413	~2 3/4 cups	0.2	21.5	4.2	0.71	2.1	160.9	6.2	206.3	0.7	6.4	9.1	7.1	9273	28.6	115	246.857	351	273.857	357673
Tofu, firm	168	168g	1.6	5.9	4.9	0.83	2.9	539.1	4.9	50.5	0.5	0.6	1.1	1	861	20.8	84	23.1429	42.4286	38.5714	33210
Tofu, silken	374	374g	1.2	8.6	6.7	1.15	1.9	89.8	4.5	48.7	1.2	1.3	2.5	2.3	1914	46.2	186	50.1429	96.4286	88.7143	73825.7
Mixed nuts	91	91g	7	5.9	2.6	0.44	3.4	83.2	0.5	52.1	0.2	1	3.1	1.5	13340	6.4	26	38.5714	119.571	57.8571	514543
#Protein content of all sustainable options was matched to one serve of beef (20.2g)
^Greenhouse gas emissions equivalent to the distance driven by an average passenger vehicle with average fuel economy
Ca, calcium; Equiv, equivalent; Fe, iron; GHG, greenhouse gas; SFA, saturated fatty acid; Zn, zinc

## Sheet: Table S7. Beef-Protein
Table S7. Food swaps - beef. Difference in nutrient analysis and environmentally sustainable measures of beef and more environmentally sustainable protein-matched options#
Foods	Serve size-cooked weight, g	Equivalent raw weight/ Household measure	SFA, g	Dietary fibre, g	Fe, mg	Estimated Fe absorption, mg	Ca, mg	Zn, mg	Iodine, µg	Dietary Folate equivalents, µg	GHG emissions, kg CO2 eq	Land Use, m2	Acidifying emissions, g SO2eq	Eutrophing emissions, g PO43-eq	Stress-Weighted Water Use, L	Environmentally sustainable measures of consuming food items per serve per week for duration of pregnancy
																kg CO2 eq	Equiv km^	Land Use, m2	Acidifying emissions, g SO2eq	Eutrophing emissions, g PO43-eq	Stress-Weighted Water Use, L
BEEF	65	100g	1.183	0	1.651	0.333502	5.07	5.2	1.105	0	9.95	32.62	31.88	30.14	3473.25	383.786	1544.74	1258.2	1229.66	1162.54	133968
Pork	70.93	99g	-0.643932	0	-0.955886	-0.193089	-2.3628	-3.36768	-0.53756	31.2092	-8.73828	-30.9059	-17.8221	-22.6135	3114.12	-337.048	-1356.62	-1192.08	-687.423	-872.236	120116
Lamb	70.68	98g	2.3298	0	-0.088972	-0.0179723	1.1612	-2.0661	-0.7516	11.3088	-6.05278	3.68203	-18.2348	-20.608	10459.1	-233.464	-939.695	142.021	-703.344	-794.881	403421
Chicken	69.71	87g	-0.311625	0	-1.30245	-0.263095	1.0739	-4.49141	-0.75645	2.0913	-9.08731	-31.5569	-22.9569	-25.8963	-2237.79	-350.511	-1410.81	-1217.19	-885.479	-998.857	-86314.7
Salmon	69.23	80g	1.57235	0	-0.647165	-0.130727	1.723	-4.77923	5.67954	0	-8.86785	-31.9516	-26.6363	-11.4331	-165.35	-342.046	-1376.73	-1232.42	-1027.4	-440.991	-6377.79
Fish, white flesh	77	88g	-0.737194	0	-1.23594	-0.24966	27.8511	-4.57808	33.0222	1.53726	-8.74844	-31.8779	-26.0577	-9.36892	199.654	-337.44	-1358.2	-1229.57	-1005.08	-361.372	7700.93
Egg	163.02	~2.5 eggs	2.99031	0	0.973622	0.112684	58.3778	-3.04855	76.0035	135.307	-9.18381	-31.593	-23.1258	-26.5862	-541.71	-354.233	-1425.79	-1218.59	-891.996	-1025.47	-20894.5
Bean, mixed	315.86	~2 cups	-0.898726	19.5833	4.6662	0.740422	130.62	-2.54312	0.4743	211.626	-9.38145	-27.6926	-24.8995	-24.7388	3626.46	-361.856	-1456.47	-1068.14	-960.409	-954.211	139878
Lentil	297.28	~2 cups	-1.00463	10.9994	4.2946	0.67725	45.3376	-2.39448	0.3814	59.456	-9.4149	-27.9824	-25.3101	-25.0565	3208.83	-363.146	-1461.66	-1079.32	-976.247	-966.465	123769
Chickpea	320.87	~2 cups	-0.509173	15.0809	4.12466	0.64836	139.192	-1.8613	0.49935	202.148	-9.37243	-27.6144	-24.7888	-24.6531	3739.07	-361.508	-1455.07	-1065.13	-956.138	-950.906	144221
Baked beans with tomato sauce	412.55	~2 3/4 cups	-1.01798	21.4526	2.51576	0.374846	155.695	-2.96599	5.08325	206.275	-9.20741	-26.1842	-22.7626	-23.0854	5799.8	-355.143	-1429.45	-1009.96	-877.988	-890.437	223707
Tofu, firm	168.46	168g	0.434216	5.8961	3.23434	0.497006	533.872	-2.20618	3.78034	50.538	-9.41093	-32.0304	-30.7513	-29.0955	-2611.88	-362.993	-1461.05	-1235.46	-1186.12	-1122.26	-100744
Tofu, silken	30.5741	374g	0.052355	8.61005	5.0873	0.812009	84.644	-3.19824	3.3872	48.6655	-8.75208	-31.3098	-29.3719	-27.819	-1559.12	-337.58	-1358.76	-1207.66	-1132.91	-1073.02	-60137.6
Mixed nuts	91.47	91g	5.86019	5.85408	0.946748	0.108115	78.0377	-1.64902	-0.64765	52.1379	-9.78535	-31.6093	-28.7792	-28.617	9867.1	-377.435	-1519.18	-1219.21	-1110.05	-1103.8	380588
#Protein content of all sustainable options was matched to one serve of beef (20.2g)
^Greenhouse gas emissions equivalent to the distance driven by an average passenger vehicle with average fuel economy
Ca, calcium; Equiv, equivalent; Fe, iron; GHG, greenhouse gas; SFA, saturated fatty acid; Zn, zinc

## Sheet: Table S8 Chicken-Protein
Table S8. Food swaps - chicken. Difference in nutrient analysis and environmentally sustainable measures of chicken and more environmentally sustainable protein-matched options#
Foods	Serve size-cooked weight, g	Equivalent raw weight/ Household measure	SFA, g	Dietary fibre, g	Fe, mg	Estimated Fe absorption, mg	Ca, mg	Zn, mg	Iodine, µg	Dietary Folate equivalents, µg	GHG emissions, kg CO2 eq	Land Use, m2	Acidifying emissions, g SO2eq	Eutrophing emissions, g PO43-eq	Stress-Weighted Water Use, L	Environmentally sustainable measures of consuming food items per serve per week for duration of pregnancy
																kg CO2 eq	Equiv km^	Land Use, m2	Acidifying emissions, g SO2eq	Eutrophing emissions, g PO43-eq	Stress-Weighted Water Use, L
CHICKEN	80	100g	1	0	0.4	0.0808	0.664	7.2	0.4	2.4	0.99	1.22	10.24	4.87	1417.79	38.1857	153.698	47.0571	394.971	187.843	54686.2
Egg	187	~3 eggs	3.78968	0	2.61226	0.431284	65.7677	1.656	88.0968	152.89	-0.110645	-0.0412903	-0.192903	-0.79129	1946.72	-4.26774	-17.1777	-1.59263	-7.44055	-30.5212	75087.6
Bean, mixed	363	~2 2/5 cup	-0.67375	22.475	6.85	1.1517	148.675	2.236	1.4125	240.475	-0.3375	4.435	-2.22875	1.32875	6730.27	-13.0179	-52.3969	171.064	-85.9661	51.2518	259596
Chickpea	368	~2 2/5 cup	-0.226667	17.3079	6.22857	1.04606	158.514	3.01854	1.44127	229.6	-0.327143	4.52476	-2.10159	1.42714	6859.6	-12.6184	-50.7889	174.527	-81.0612	55.0469	264585
Lentil	341	~2 1/5 cup	-0.795294	12.6235	6.42353	1.0792	50.8	2.40659	1.30588	65.8353	-0.375882	4.10235	-2.7	0.964118	6250.97	-14.4983	-58.3557	158.234	-104.143	37.1874	241109
Baked beans with tomato sauce	473	~3 1/5 cup	-0.810612	24.6204	4.38204	0.732147	177.453	1.75069	6.70204	234.335	-0.137755	6.16612	0.223673	3.22633	9224.57	-5.31341	-21.3865	237.836	8.62741	124.444	355805
Tofu, firm	193	193g	0.856	6.76667	5.20667	0.872333	611.467	2.62267	5.20667	55.6	-0.371333	-0.543333	-8.94467	-3.67133	-429.238	-14.3229	-57.6495	-20.9571	-345.009	-141.609	-16556.3
Mixed nuts	105	105g	7.08326	6.71855	2.58136	0.426031	88.3294	3.26215	0.124887	57.4371	-0.801041	-0.06	-6.68127	-3.12213	13892.5	-30.8973	-124.362	-2.31429	-257.706	-120.425	535855
#Protein content of all sustainable options was matched to one serve of chicken (23.2g)
^Greenhouse gas emissions equivalent to the distance driven by an average passenger vehicle with average fuel economy
Ca, calcium; Equiv, equivalent; Fe, iron; GHG, greenhouse gas; SFA, saturated fatty acid; Zn, zinc

## Sheet: Table S9 White fish-Protein
Table S9. Food swaps - white fish. Difference in nutrient analysis and environmentally sustainable measures of white fish and more environmentally sustainable protein-matched options#
Foods	Serve size-cooked weight, g	Equivalent raw weight/ Household measure	SFA, g	Dietary fibre, g	Fe, mg	Estimated Fe absorption, mg	Ca, mg	Zn, mg	Iodine, µg	Dietary Folate equivalents, µg	GHG emissions, kg CO2 eq	Land Use, m2	Acidifying emissions, g SO2eq	Eutrophing emissions, g PO43-eq	Stress-Weighted Water Use, L	Environmentally sustainable measures of consuming food items per serve per week for duration of pregnancy
																kg CO2 eq	Equiv km^	Land Use, m2	Acidifying emissions, g SO2eq	Eutrophing emissions, g PO43-eq	Stress-Weighted Water Use, L
FISH, WHITE	100	115g	0.58	0	0.54	0.10908	0.64	43	44.4	2	1.564	0.966	7.5785	27.0365	4780.8	60.3257	242.811	37.26	292.314	1042.84	184402
Chicken	90.6897	113g	0.553621	0	-0.0865517	-0.0174834	-34.8379	0.112724	-43.9466	0.72069	-0.441716	0.417017	4.02978	-21.5158	-3173.57	-17.0376	-68.5763	16.085	155.434	-829.894	-122409
Egg	212.097	~3.5 eggs	4.84968	0	2.87476	0.471429	39.7177	1.99	55.9218	174.04	-0.567145	0.37021	3.8111	-22.4128	-966.73	-21.8756	-88.0493	14.2795	146.999	-864.493	-37288.2
Salmon	90.0685	104g	3.00473	0	0.765993	0.154731	-33.9932	-0.261712	-35.5733	-2	-0.156033	-0.0963732	-0.75607	-2.6973	-476.958	-6.01841	-24.2241	-3.71725	-29.1627	-104.039	-18396.9
Bean, mixed	410.938	~2 3/4 cup	-0.210156	25.4781	7.67875	1.28811	133.703	2.6475	-42.3453	273.328	-0.824312	5.44462	1.50322	-20.0095	4456	-31.7949	-127.975	210.007	57.9813	-771.794	171874
Chickpea	417.46	~2 3/4 cup	0.296667	19.6206	6.97429	1.16835	144.857	3.5346	-42.3127	261	-0.812571	5.54638	1.64737	-19.8979	4602.62	-31.342	-126.152	213.932	63.5415	-767.492	177530
Lentil	386.765	~2 3/5 cup	-0.347941	14.3103	7.19529	1.20592	22.75	2.84088	-42.4662	75.3529	-0.867824	5.06753	0.969	-20.4228	3912.66	-33.4732	-134.73	195.462	37.3757	-787.737	150917
Baked beans with tomato sauce	536.735	~3 3/5 cup	-0.365306	27.9102	4.88102	0.812493	166.327	2.09735	-36.349	266.367	-0.597878	7.40706	4.28334	-17.8583	7283.6	-23.061	-92.8205	285.701	165.214	-688.822	280939
Tofu, firm	219.167	219g	1.524	7.67083	5.81583	0.971412	658.333	3.08583	-38.0442	63.75	-0.862667	-0.198917	-6.11008	-25.6777	-3660.16	-33.2743	-133.929	-7.6725	-235.675	-990.424	-141178
Tofu, silken	487.037	487g	1.02722	11.2019	13.5841	2.29201	1515.52	1.79519	-30.2759	144.111	-0.00548148	0.73863	-4.31535	-24.0169	-2290.49	-0.211429	-0.851	28.49	-166.449	-926.365	-88347.3
Mixed nuts	119.005	119g	8.58335	7.61629	2.83973	0.465474	65.2941	3.81077	-43.805	65.8326	-1.34979	0.349	-3.54425	-25.0551	12575.3	-52.0634	-209.555	13.4614	-136.707	-966.41	485047
#Protein content of all sustainable options was matched to one serve of chicken (26.3g)
^Greenhouse gas emissions equivalent to the distance driven by an average passenger vehicle with average fuel economy
Ca, calcium; Equiv, equivalent; Fe, iron; GHG, greenhouse gas; SFA, saturated fatty acid; Zn, zinc

## Sheet: Table S10 Milk-Protein
Table S10. Food swaps - milk. Difference in nutrient analysis and environmentally sustainable measures of milk and more environmentally sustainable protein-matched options#
Foods	Serve size-cooked weight, g	Equivalent raw weight/ Household measure	SFA, g	Dietary fibre, g	Fe, mg	Estimated Fe absorption, mg	Ca, mg	Zn, mg	Iodine, µg	Dietary Folate equivalents, µg	GHG emissions, kg CO2 eq	Land Use, m2	Acidifying emissions, g SO2eq	Eutrophing emissions, g PO43-eq	Stress-Weighted Water Use, L	Environmentally sustainable measures of consuming food items per serve per week for duration of pregnancy
																kg CO2 eq	Equiv km^	Land Use, m2	Acidifying emissions, g SO2eq	Eutrophing emissions, g PO43-eq	Stress-Weighted Water Use, L
MILK	250	1 cup	5.475	0	0.075	0.01275	0.85	260	55.75	35	0.8	2.25	5	2.675	4946.5	30.8571	124.2	86.7857	192.857	103.179	190794
Soy beverage	229.73	Almost 1 cup	-4.48716	1.37838	1.00473	0.170804	-0.505405	4.18919	-52.7635	-2.83784	-0.57027	-2.08919	-4.4027	-2.4223	-4726.88	-153.973	-619.741	-564.081	-1188.73	-654.02	-1.27626e+06
#Protein content of all sustainable options was matched to one serve of milk (8.5g)
^Greenhouse gas emissions equivalent to the distance driven by an average passenger vehicle with average fuel economy
Ca, calcium; Equiv, equivalent; Fe, iron; GHG, greenhouse gas; SFA, saturated fatty acid; Zn, zinc
